# Supplementary material for: A Plant Endophytic Bacterium, Burkholderia seminalis Strain 869T2, Promotes Plant Growth in Arabidopsis, Pak Choi, Chinese Amaranth, Lettuces, and Other Vegetables
Source: Microorganisms. 2021 Aug 10;9(8):1703. doi: 10.3390/microorganisms9081703 (PMC8401003; doi:10.3390/microorganisms9081703)
Supplement: Supplementary file 1 [file microorganisms-09-01703-s001.zip]

Archive with 1 entries (1 files):
- microorganisms-1326710-supplementary.pdf
